# Supplementary material for: Comparative Nitrene-Transfer Chemistry to Olefins Mediated by First-Row Transition Metal Catalysts Supported by a Pyridinophane Macrocycle with N4 Ligation
Source: Molecules. 2025 Jul 24;30(15):3097. doi: 10.3390/molecules30153097 (PMC12348876; doi:10.3390/molecules30153097)
Supplement: Supplementary file 1 [file molecules-30-03097-s001.zip]

Archive with 1 entries (1 files):
- molecules-3717607-supplementary.pdf
